# Supplementary material for: New whaitsioids (Therapsida: Therocephalia) from the Teekloof Formation of South Africa and therocephalian diversity during the end-Guadalupian extinction
Source: PeerJ. 2017 Oct 5;5:e3868. doi: 10.7717/peerj.3868 (PMC5632541; doi:10.7717/peerj.3868)
Supplement: File S1 [file peerj-05-3868-s002.nex]

#NEXUS
[written Tue Apr 28 21:46:39 MDT 2015 by Mesquite  version 2.75 (build 566) at adams-mbp-2.uconnect.utah.edu/128.110.74.4]

BEGIN TAXA;
	TITLE Taxa;
	DIMENSIONS NTAX=56;
	TAXLABELS
		'Biarmosuchus_tener' 'Titanophoneus_potens' Gorgonopsia Anomodontia 'Charassognathus_gracilis' 'Dvinia_prima' 'Procynosuchus_delaharpeae' 'Lycosuchus_vanderrieti' Alopecodon 'Glanosuchus_macrops' 'Ictidosaurus_angusticeps' Pardosuchus 'Pristerognathus_polyodon' Scylacosaurus Scylacosuchus Annatherapsidus 'Cist_AZ_akidnog_USNM_PAL_412421' 'Akidnognathus_parvus' 'Euchambersia_mirabilis' Ophidostoma Promoschorhynchus 'Olivierosuchus_parringtoni' Cerdosuchoides 'Moschorhinus_kitchingi' Chthonosaurus Ichibengops 'Ictidostoma_hemburyi' Microwhaitsia 'Hofmeyria_atavus' 'Mirotenthes_digitipes' 'Ictidochampsa_platyceps' 'Viatkosuchus_sumini' 'Moschowhaitsia_vjuschkovi' 'Theriognathus_microps' 'Ictidosuchus_primaevus' 'Ictidosuchoides_longiceps' Perplexisaurus 'Ictidosuchops_rubidgei' 'Regisaurus_jacobi' Urumchia 'Choerosaurus_dejageri' 'Lycideops_longiceps' 'Karenites_ornamentatus' Mupashi 'Tetracynodon_tenuis' 'Tetracynodon_darti' 'Scaloposaurus_constrictus' 'Ericiolacerta_parva' Silphedosuchus Nothogomphodon Ordosiodon Hazhenia Antecosuchus 'Bauria_cynops' Traversodontoides 'Microgomphodon_oligocynus' 
	;

END;


BEGIN CHARACTERS;
	TITLE  'Matrix in file "S1-Hutten_SuppData.nex"';
	DIMENSIONS  NCHAR=136;
	FORMAT DATATYPE = STANDARD GAP = - MISSING = ? SYMBOLS = "  0 1 2 3 4 5 6 7 8 9";
	CHARSTATELABELS 
		1 Premaxilla_dorsal_process /  blunt_and_does_not_overhang_incisors 'pointy, forming a rostral process which projects over recumbent upper incisors', 2 Septomaxilla_shape /  'long, narrow element, moderately well exposed on the facial region ' 'enlarged and well exposed outside of the external naris, broadly overlapping the premaxilla anteriorly', 3 External_nares_ /  moderately_large_and_face_anterolaterally_ 'enlarged close-set and face more anteriorly ', 4 Dorsal_profile_of_antorbital_region_ /  convex relatively_straight, 5 Constriction_of_snout_directly_behind_caniniforms /  absent 'present, producing bowling pin-shaped rostrum', 6 Preorbital_depression_anterior_to_a_thickened_ridge_on_anterior_margin_of_orbit /  absent present_extending_anteroventrally_from_lacrimal_to_canine_buttress_of_maxilla_, 7 Maxillary_facial_plate /  high low_with_a_height_less_than_40%_its_length, 8 Concave_ventral_step_in_maxillary_facial_plate_between_caniniforms_or_anterior_most_maxillary_teeth_and_incisors /  present absent, 9 Broad_excavation_or_pit_in_maxilla_immediately_posterior_to_dominant_canine /  absent present, 10 Posterior_region_of_maxillary_facial_plate_is_folded_inward_onto_palatal_region_so_that_maxilla_is_well_exposed_in_ventral_view_just_anterior_to_orbit /  absent present, 11 Suborbital_bar_robusticity /  shallow deep, 12 Suborbital_bar_lateral_expansion /  no_lateral_expansion 'slight expansion, extending from jugal onto posterior part of maxillary facial plate, and contributing to a pronounced degree of orbital convergence (i.e., orbits facing forward and appearing more triangular than oval in dorsal view)', 13 Rostrum_height_relative_to_orbit_position /  rostrum_high_and_narrow 'rostrum long, low anterior to orbit', 14 Anterior_border_of_orbit_located_on /  posterior_half_of_the_skull anterior_half_of_skull transverse_midline, 15 Jugal_postorbital_process /  present absent, 16 Postorbital_bar_robusticity /  'moderately well-built' extremely_slender absent_unossified, 17 Zygomatic_arch_orientation_behind_orbit /  posteroventral_orientation relatively_straight_or_horizontal curved_having_a_concave_ventral_margin_throughout_its_length, 18 V_shaped_posterior_border_of_nasals_pointing_toward_the_occiput /  absent present, 19 Median_fronto_nasal_crest /  absent present, 20 Postfrontal /  present absent, 21 Parietal_pineal_opening_in_adults /  present_irrespective_of_ontogenetic_stage absent_extremely_reduced, 22 Temporal_fenestra_relative_to_orbit_size_in_adults /  subequal_in_size larger_than_orbit, 23 Zygomatic_arch_robusticity /  moderately_deep slender, 24 Participation_of_parietal_in_temporal_fenestra_dorsal_border /  absent present, 25 Parietal_expanded_posteriorly_on_midline_behind_region_of_parietal_or_pineal_housing /  absent present, 26 Parietal_sagittal_crest_length_if_applicable /  moderate_just_over_half_the_temporal_fenestra_length short_less_than_half_the_temporal_fenestra_length, 27 Posterodorsal_inclination_of_the_temporal_region_reaching_its_maximum_height_where_the_parietal_crest_meets_the_lambdoidal_occipital_crest_if_applicable /  present absent, 28 Intertemporal_width_in_adults /  wide narrow_with_vertical_lateral_faces, 29 Anteroposterior_enlargement_of_the_temporal_fenestra /  absent present, 30 Posteroventral_process_of_squamosal /  absent present, 31 Medially_directed_process_of_squamosal_contacting_prootic /  absent present_enclosing_the_pterygoparoccipital_foramen, 32 Parietal_crest_anterior_position /  located_posteriorly extends_forward_in_adults_to_include_the_pineal_enclosure, 33 Nasal_lacrimal_contact /  absent present, 34 Prefrontal_postorbital_contact_in_adults /  absent present_only_on_orbit_dorsomedial_wall present_dorsally_excluding_frontal_from_orbit_margin, 35 Greatest_width_of_zygomatic_arches /  toward_middle_of_arch 'at back of arch, forming triangular skull outline in dorsal view', 36 Upturning_of_alveolar_margin_of_premaxilla /  moderate_to_pronounced absent_or_horizontal, 37 Interorbital_width /  wide_approximately_20%_of_total_skull_length_or_greater narrow_significantly_less_than_20%_total_skull_length, 38 Jugal_anterior_extent /  extends_anteriorly_beyond_the_anterior_margin_of_the_orbit restricted_to_anterior_margin_of_orbit, 39 Palatal_fenestra_for_lower_caniniform /  absent present_and_confluent_with_internal_naris_ a_separate_anterior_choanal_housing_for_the_lower_canine_is_created_by_an_extension_of_the_premaxilla_and_maxilla_from_the_primary_palate a_fossa_for_the_lower_canine_is_present_where_the_maxilla_and_premaxilla_meet_on_the_ventral_surface_of_the_secondary_palate, 40 Palatal_processes_of_the_maxillae /  absent form_a_well_developed_crista_choanalis_with_a_ridge_extending_posteriorly_onto_the_palatine contact_or_nearly_contact_the_ventrally_extending_vomer_at_a_shallow_angle_with_no_sutural_connection contact_vomer_with_a_strong_but_short_sutural_connection 'contact the vomer at a strong angle creating a concave anteromedial surface on the crista choanalis, and bearing a moderately long sutural connection with the lateral margins of the vomer' 'meet at the midline, sharing a sutural connection and obscuring most of the vomer on the palatal surface ' 'small anteriorly located processes meet specialized lateral processes of vomer, dividing choana into anterior and poster regions', 41 Vomer_premaxilla_process_shape /  'slightly bulbous between choanae, narrowing toward its contact with the premaxilla' expands_anteriorly_and_is_widest_at_its_contact_with_the_premaxilla bears_specialized_transverse_processes_just_behind_contact_with_premaxilla_contacting_vomerine_processes_of_crista_choanalis, 42 Vomer_premaxilla_contact /  anteriormost_portion_of_vomer_briefly_contacts_vomerine_process_of_premaxilla broadly_overlaps_the_ventral_surface_of_the_premaxilla_vomerine_process, 43 Vomer_fusion /  paired fused_anteriorly completely_fused, 44 Ventromedian_crest_between_palatines_on_posterior_portion_of_vomer /  absent present, 45 Palatine_teeth /  present absent, 46 Large_suborbital_vacuities_bound_by_the_palatine_pterygoid_and_ectopterygoid /  absent_or_reduced_in_adults present_throughout_ontogeny, 47 Pterygoid_ventromedian_tubercle_crest /  absent present_anterior_to_pterygoid_vacuity, 48 Pterygoid_transverse_flange_teeth /  present absent, 49 Pterygoid_boss_teeth /  present absent, 50 Pterygoid_transverse_flange_lateral_expansion /  moderate reduced 'sharp, posteriorly projecting wings with slight posterolateral expansion', 51 Pterygoid_transverse_flange_position /  more_anterior_to_the_center_of_the_orbit more_posterior_to_the_center_of_the_orbit, 52 Palatal_exposure_of_maxilla_behind_canine /  less_than_20%_distance_from_canine_to_posterior_end_of_palatine greater_than_20%_distance_from_canine_to_posterior_end_of_palatine, 53 Formation_of_secondary_palate_and_incisive_fissure_if_applicable /  formation_of_secondary_palate_occurs_such_that_the_posterior_portion_of_the_maxillae_and_palatines_approach_at_the_midline_but_are_slightly_open_anteriorly_thus_creating_an_incipient_incisive_fissure_or_foramen anterior_portion_is_more_closed_than_the_posterior_leaving_no_indication_of_an_incisive_foramen_or_fissure, 54 Parasagittal_ridges_running_from_medial_posterior_flare_of_transverse_flanges_to_basioccipital /  absent present, 55 Vomer_anterior_vault /  present absent, 56 Epipterygoid_parietal_contact /  epipterygoid_separate_from_parietal epipterygoid_contacts_parietal, 57 Epipterygoid_ascending_process /  appears_as_a_thin_rod is_slightly_expanded_anteroposteriorly 'is extremely expanded, the greatest dorsal anteroposterior length being almost equal to the dorsal height ', 58 Posterior_apophysis_of_the_epipterygoid_contacting_or_nearly_contacting_the_prootic /  absent 'present, enclosing an aperture presumably for the trigeminal nerve', 59 Laterally_directed_processes_of_the_prootic_participating_in_the_pterygoparoccipital_foramen /  absent present, 60 Basal_tubera /  small_to_moderate_in_size 'large one-third occipital breadth', 61 Dorsal_surface_of_the_paroccipital_process /  relatively_smooth_or_straight deeply_hollowed_in_the_floor_of_the_posttemporal_fenestra, 62 Paroccipital_process_of_the_opisthotic_orientation /  strongly_posteroventral_relative_to_horizontal moderately_posteroventral_relative_to_horizontal transverse, 63 Opisthotic_dorsolateral_process /  absent 'present and contacts tabular and/or squamosal, thus excluding supraoccipital from contact with post-temporal fenestra', 64 Mastoid_process /  absent_or_poorly_developed squamosal_and_paroccipital_process_of_the_opisthotic_form_a_distinct_posteriorly_projecting_mastoid_process, 65 'Tabular-paroccipital process of opisthotic contact' /  tabular_contacts_paroccipital_process withdrawn_from_contact_with_paroccipital_process, 66 Tabular_ventral_extent /  'extends below the post-temporal fenestra' 'just barely contacts the post-temporal fenestra', 67 Trigeminal_foramen /  Trigeminal_nerve_exit_situated_between_prootic_incisure_and_epipterygoid Trigeminal_nerve_exits_via_a_specialized_foramen_formed_between_the_prootic_and_epipterygoid, 68 Epipterygoid_alisphenoid_prootic_overlap /  absent present, 69 Epipterygoid_frontal_contact /  absent present, 70 Occipital_condyle /  single double, 71 Tabular_dorsal_contribution_to_lambdoidal_crest /  low_and_broad high_nearly_contacting_dorsal_margin_of_interparietal_with_significant_contribution_to_lambdoidal_crest, 72 Quadrate_and_quadratojugal_size /  relatively_large reduced_in_height, 73 Quadrate_and_quadratojugal_situated_in_a_depression_on_the_anterior_face_of_the_squamosal_quadrate_recess /  absent present, 74 Dorsal_process_of_stapes /  present reduced_or_absent, 75 Posteroventral_process_on_quadrate_in_posterior_notch_quadrate_recess_of_squamosal /  absent present, 76 Stapedial_foramen_structure_and_orientation /  oriented_posteroventrally reduced_or_absent, 77 Overall_dentary_shape /  'deep/robust' 'short and banana-shaped' 'long, slender, and relatively straight with a smooth ventral edge', 78 Dentary_anterior_shape_and_mentum /  dentary_deepens_anteriorly dentary_continuously_tapers_to_a_narrow_anterior_edge, 79 Specialized_boss_on_posteroventral_portion_of_dentary_ramus /  absent present, 80 Mandibular_symphysis_in_ventral_view /  only_moderately_expanded_mediolaterally_with_a_low_mentum_angulation_in_ventral_view anteroposteriorly_thickened_with_strong_suture, 81 Lateral_surface_of_dentary_in_ventral_view /  relatively_smooth bears_a_marked_constriction_behind_the_lower_canine_where_upper_canine_rests, 82 Dentary_angle_lateral_to_the_reflected_lamina /  absent_smoothly_rounded moderate_sharp pronounced_protruding_with_an_angle_120_degrees, 83 Coronoid_process_posterodorsal_terminal_margin_shape_if_applicable /  straight more_rounded comes_to_a_sharp_point, 84 Coronoid_process_dorsal_extent_in_adults_if_applicable /  terminates_below_middle_of_orbit terminates_in_upper_half_of_orbit, 85 Dentary_height_increased_posteriorly_and_postdentary_bones_reduced_to_form_a_free_standing_coronoid_process /  absent present, 86 Postdentary_bones_height_relative_to_total_dentary_height /  equal 'between 1/2 and equal', 87 Ventral_margins_of_angular_and_dentary /  confluent 'angular (=tympanic) positioned dorsal to ventral margin of dentary', 88 Splenial_lateral_exposure /  exposed_laterally_near_symphysis obscured_by_dentary, 89 Mandibular_fenestra /  absent 'present, penetrating the mandible and visible laterally' surangular_above_and_prearticular_below_a_small_fenestra_on_the_medial_surface_of_the_mandible, 90 Reflected_lamina_shape_and_ventral_extent /  'rounded, projecting below the ventral margin of the dentary at about the level of the second groove' slightly_anteroposteriorly_elongate_spade_shaped_and_does_not_appear_to_extend_below_the_dentary extremely_reduced_and_spoon_shaped, 91 Dentary_masseteric_fossa_in_adults /  absent 'present, positioned high on coronoid process', 92 Reflected_lamina_of_angular_tympanic_size /  large reduced, 93 Space_between_left_and_right_dentaries_ /  widens_greatly_posteriorly remains_relatively_long_and_narrow_just_posterior_to_symphyseal_region, 94 Lateral_sulcus_along_dentary_ramus_and_coronoid_process /  absent present, 95 Interlocking_incisors /  present absent, 96 Upper_incisor_count /  'few, up to five' six seven_or_more, 97 Upper_incisor_surface_texture /  smooth longitudinal_fluting_or_faceting, 98 Incisor_shape /  relatively_straight_and_conical spatulate_concave_lingually_with_mesiolingual_and_distolingual_crests, 99 Functional_upper_precanines_in_adults_if_applicable /  absent present, 100 Upper_dominant_canine_maxillary_in_adults_if_applicable /  large_relative_to_maxilla_height medium extremely_reduced, 101 Deep_pit_or_groove_running_vertically_along_the_anterior_surface_of_the_dominant_canine /  absent present, 102 Upper_postcanine_number /  'numerous, more than five' 'few, five or less' absent, 103 Lower_canine_in_adults_if_applicable /  large medium reduced_or_absent, 104 Lower_postcanine_teeth /  present absent, 105 Incisor_cutting_margins /  serrated smoothly_ridged, 106 Postcanine_shape_if_applicable /  'tall with simple, sharp apices lacking cusps' two_or_more_cusps_in_line 'short, fat cones', 107 Lower_incisor_count /  four less_than_four more_than_four, 108 Relative_length_of_maxillary_tooth_row_if_applicable /  greater_than_50%_the_total_length_of_maxilla approximately_50%_or_less_than_total_length_of_maxilla, 109 Caudal_vertebrae_count /  much_more_than_15 less_than_15, 110 Scapular_blade_shape /  short_and_broad moderate_breadth delicate_and_narrow, 111 Procoracoid_foramen /  bound_within_procoracoid 'near or within procoracoid-coracoid suture' 'near or within procoracoid-scapula suture', 112 Ossified_cleithrum /  present absent, 113 Interclavicle_shape /  long_and_thin_oblong_or_oval short_and_broad cruciform, 114 Humerus_shape /  short_and_robust long_and_slender, 115 Ectepicondylar_foramen_of_humerus /  present absent, 116 Manual_digit_III_shape_of_second_phalanx /  'short disc-like but present' absent, 117 Manual_digit_IV_phalangeal_number /  5 4 3, 118 Sharp_anterior_process_of_dorsal_iliac_plate /  absent present_above_a_ventral_concavity, 119 Pubis_and_ischium_orientation /  relatively_vertical 'more horizontal, forming a broad puboischiatic plate', 120 Obturator_foramen_size /  small moderately_enlarged extremely_enlarged, 121 Obturator_foramen_position /  situated_entirely_within_pubis bordered_by_pubis_and_ischium, 122 Distinct_trochanter_minor_on_femur /  absent present, 123 Clavicles /  broad_medially narrow_medially, 124 Humeral_head /  convex_articular_surface_extends_broadly_across_head articular_surface_bulbous_and_inflected, 125 Radius_width_relative_to_ulna /  equal_to_or_narrower_distally broader_distally, 126 Femoral_head /  elongate_to_subspherical oblong_and_spherical, 127 Calcaneal_tuber_tuber_calcis /  absent present_and_oriented_posteriorly, 128 Premaxillary_foramina_on_palate /  small_or_absent large single_foramen_medially, 129 Angle_of_incidence_between_adjoining_maxillary_processes_on_surface_of_secondary_palate /  shallow smoothly_arching, 130 Parietal_crest_fusion_at_midline /  forms_narrow_sagittal_crest_joined_tightly_behind_a_bulbous_pineal_housing weak_such_that_parasagittal_contributions_of_left_and_right_parietals_are_continuous_with_the_temporal_line_and_bound_a_narrow_fissure, 131 Maxillary_postcanine_alveolar_margin_in_ventral_view /  'straight to slightly concave along buccal margin, bowing inward toward the midline' 'buccally convex at anterior extent, bowing outward away from the midline', 132 Upper_postcanine_diastema_immediately_behind_dominant_caniniform /  'present, greater than the spacing between successive postcanines' absent, 133 Lacrimal_foramina_or_pits_exposed_ventrolaterally_outside_orbital_wall_in_a_separate_anteorbital_fossa /  absent present, 134 Suborbital_vacuity_shape /  suboval_about_as_long_as_wide 'elongate and D-shaped to subtriangular with straight medial margins' broad_shorter_than_wide_due_to_anterior_truncation_by_scalloped_webbing, 135 Premaxilla_vomerine_process_contacts_maxilla_on_medial_border_of_lower_canine_fossa /  absent present, 136 Ept_processus_ascendens_orientation ; 
	MATRIX
	'Biarmosuchus_tener'             0000000000000000000000000--0000?000000000??000000000-000?0000000000000000000000100--000000000000000000000000000?00100000?00000??--000--?
	'Titanophoneus_potens'           00000000001000002?0001000--0000?00001000000000000000-00000000000000000000000000000--000000000000000000000000000000012001?0?0000?--000--?
	Gorgonopsia                      000{0 1}000000000000000001000--0100?00000010002000000000-01100000100000000011000000100201000000000?0000000000000?00000001000?0{0 1}00{0 1}00--000--{0 1}
	Anomodontia                      0000010?00000100200000100--0110?000001?000001?00?11?-00?000001001100001010010001?02?1000{1 2}00000?000010010?010010?01012001?0111{0 1}00--010?-0
	'Charassognathus_gracilis'       ?0?1?000000101001001011110?1110?1200?1?????????????????120????????1101?11?1?210001001111?2?1?01?010100001110?????????????0??????00000??1
	'Dvinia_prima'                   000110010001010010011111100111011201013-00211001111100?1201?02?0001111?1101021000100111?221100110101000011?0?????????002?0?????200010-01
	'Procynosuchus_delaharpeae'      000110010001010010010111100111011201013-0021100111110001201?020000111111101021000100111022110011010100001100000??0001002?011110000010-01
	'Lycosuchus_vanderrieti'         0001000000100100210001011001110000100010100011101210-10110?1??100?00000111?100000200111120000110000001000010?000?00???????11?1?0-01000-0
	Alopecodon                       ?001?10100000?002??0????????????00?1?0??????????????????????????????????????0000?2??1111??0??111001000?00010????????????????????-?000?-?
	'Glanosuchus_macrops'            00011100000002002000010110011110001100111001111102101011101002?0110000?1111100000100111120000112000000000010100?00112111??11{0 1}1?0-00000-0
	'Ictidosaurus_angusticeps'       000111000000020?2??0?111???11???00?1??111????????????0??????????????????????00000200111120000112001000000010????????????????????-?000?-?
	Pardosuchus                      ?0011?0000000??????????????????????????1???????10???1???????????????????????000002??1111??0?011100100???00??????????????????????-?000?-?
	'Pristerognathus_polyodon'       0001110000000200200001111001111000?10?111001111102101011101002?0110000?11???00?00100111120000112000000000010???????????????????0-000?0-0
	Scylacosaurus                    0001110000000?002000???1???1????00?10?11100011?102?0101????????????????????????????????????????2001000??00?0????????????????????-00000-?
	Scylacosuchus                    0001010100??02???0?001?1100111?00011??11???????????01??11????21001??00??1?1?000001???????????11010100000102??1???01??????1???1??-0000?-?
	Annatherapsidus                  ?001000?00000200201?01111001111000110011102111110210111111?01210010000011?1?000?010011111?0001101010000010?0???????????????????0-01100-0
	'Cist_AZ_akidnog_USNM_PAL_412421'?001?00100000200201101111001111000110021102111110210111????0121011??00111??????????????????????0101001??10?0???????????????????0-0110000
	'Akidnognathus_parvus'           111110010000020020110111100111100011002110211111121011111??0121????000111?1?0001010011111?000110101000001000???????????????????0-01{0 1}000?
	'Euchambersia_mirabilis'         0111-0011-00010?20011111100111100211012111111011111011111?1012?0??0000?11?????????????????000??0010012??1-?-???????????????????0-0--0-00
	Ophidostoma           ???1000?0101010120010111110111?0001?0111?????1?1021011?????0????????????????1?0?01111111110011???????000?0?0????????????????????-000000?
	Promoschorhynchus                111110010000020020110111110111110011012111111111121011111{0 1}101211110000111?1?0001010011111000011011100{0 1}00100{0 1}?10111?????????1???0-0110000
	'Olivierosuchus_parringtoni'     11111001000002002011011110011111001{0 1}0121111111111210111111101211110000011???00010100111110000110{0 1}11001001001?10111112?????1111?0-0110000
	Cerdosuchoides                   0111100000000{1 2}0020110111100111?100100121111111111210111????????????????11?1?00011100111110000110010001001001?1?0????????????????-011000?
	'Moschorhinus_kitchingi'         0111100000000100201101111001111100100121111111111210111111101210110000111???00011100111110000110010001001001?????01????????111?0-0110000
	Chthonosaurus                    ???1?00?00000?002011111110?111?1001??0????211111021?11111??012????0000?11????1???????????????????????00??2?0?????????????????????00?02?0
	Ichibengops                      ???1?0??0-0???0??001?1?11??11?1?00???0?62??11111021?1111111???????000??????????????????????0?????????0???2??????????????????????1?0?02?0
	'Ictidostoma_hemburyi'           1001100001010?01?0010111110111?00111011110111111?210111??????????????0??????1100001011111?0?1010000000001000???????????????????0-00000-?
	Microwhaitsia          1001000001110?002011????????????00?1?111101111?????01???????????????????????1100011111111?0?1010100001001000????????????????????-?001?-?
	'Hofmeyria_atavus'               1001{0 1}00001010101200{0 1}0111110111100111011110{0 1}11111021011111?101210000?000111?111000{0 1}111111110010101000000{0 1}1000??????????????111??0-00010-1
	'Mirotenthes_digitipes'          10010000010101012001011111011110011101111?111111021??1111?101210000?000111?11100001111111100101000?00001100011011111211??111110?-000{0 1}0-1
	'Ictidochampsa_platyceps'        1?0100010101?1012??111111?01111?0?110?1?????11?1?210111????01210?????0011?1????????????????????????0?0?????0?????????????????????000?2-?
	'Viatkosuchus_sumini'            1001000101110100201111111101111100110116202111110210111110101210??1?000111?1110001?011111100101010?001??10?0????????????????????10000201
	'Moschowhaitsia_vjuschkovi'      100100010111?10020111111???11??10011012620211111?2101?1??????????????0?????????????????????????0??0??0?????0????????????????????1000020?
	'Theriognathus_microps'          1001{0 1}00101110100201111111001111100110{0 1}2620{1 2}11011{0 1}211111121001210001100011111{0 1}1000{0 1}10111111001010{0 1}00002011-01?10111112111?111110010--{0 1}-01
	'Ictidosuchus_primaevus'         ?001101000001?012001011111011110001?1?121??111?1?21111111010121101???0011???210000111?????0??11?101100?0?????1??????????????????-00000-?
	'Ictidosuchoides_longiceps'      1001101000001201200101111101111000111012101111111211111110101211?10?001111?121000011111111000111{0 1}01100101000?????1?12?????1111?0-00000-0
	Perplexisaurus                   ???1?0?000???????00101?110011??100????11????11??021011??????????????????????000?000?1?11??0??1???0000010?110????????????????????-00100??
	'Ictidosuchops_rubidgei'         1001101000001?01200101111??11??000?1?01210{0 1}111110211111????????????????????????????????????????1101100??10?0???????????????????0000{0 1}000?
	'Regisaurus_jacobi'              1001101100001201200110111101111?00111113101111110211111111101211?10100111?1?2100001?111111??0011000100?01000?1111111211111111111000{0 1}0010
	Urumchia                         1??11??100?0????????????????????001???1310?11111?21?111??????????????????????1??0?????????????11000100101000????????????????????0?00?1??
	'Choerosaurus_dejageri'          ??01-011000010111?0111111-1111??10111?1?????1111??1????????????????????11???2110001011111101?1???011001010?0??0??11??11111?1?1????0101??
	'Lycideops_longiceps'            100110100000100110011111111111??10111014101111110211111????????1?????0??????210000101111110100?10001001{0 1}10?0???????????????????11100011?
	'Karenites_ornamentatus'         ??011010000012011001{0 1}11111011110001111??1?01111102111101101012110101001111112110001011111101011???11001011?0????????????????????010001?0
	Mupashi                    ???110100000120110011111110111?0001111?{2 4}1?211111?211111110101211010100111111211000101111110101????110010?020????????????????????010001?0
	'Tetracynodon_tenuis'            ?0010010000010?210011?111-1?111?10111014??211111121111111010?2?1010?00111???210000101111110?0?1200??00?0102?????????????????????1?0101?0
	'Tetracynodon_darti'             100100100000101210011?111-1?111?101110141021111112111011101012110101001111?12100001011111101011200??00?01020?2{0 1}111112111111111?11?010110
	'Scaloposaurus_constrictus'      10011010000002?2?0010?11111?111?00111013101111111211111110101211?10100111???2100001011111101011?00?100101110?2???1112????111111?100100??
	'Ericiolacerta_parva'            ?001-011000002?210011?111-1?11??001100-51?2111?1121?111????0?2?100???0?11???21000010111111010111?0?2-0201110?210111??111????????0?01001?
	Silphedosuchus                   ?001-011000002??10011?111-1?1???00?1?0-51?211111121?1?1?????????????????????21000?101?11??0?011??0?2-0201110????????????????????0?0100??
	Nothogomphodon                   ?001100101010?01?0011??1??11???100?1?0231021111112111?1?????????????????????000?01111?11??0??110000100001110???????????????????01001001?
	Ordosiodon                       1001100101010???????????????????0??1?125???11111121111??????????????????????000000111111?1010110000100101110?2???1????????????101?01001?
	Hazhenia                         100110000101011210011111101111110?110125??211111121111?????012?100???0111?1?000000111111110101100?010010?110????????????????????100{0 1}011?
	Antecosuchus                     ????100101????????????????????????????25???????????11???????????????????????0101111?1?11??0?01????010010?1?0????????????????????1?00??1?
	'Bauria_cynops'                  10011001010101122001111110111111001100251?2111111211111111101211000100111???01011111111111010110000100101110???????12??????????010000010
	Traversodontoides                ???1100?01010?1220010101100111?0001??0?5???111111211111????0?????????0???????10??1111?1???0??1?????10010?1?0????????????????????100000??
	'Microgomphodon_oligocynus'      100110010101010{0 1}2001011110111110001100251?21111112111111111012110001001111?101011111111111010110000100101110?21?01112????1?1111010000010

;

END;
